# Supplementary material for: Multi-disciplinary supportive end of life care in long-term care: an integrative approach to improving end of life
Source: BMC Geriatr. 2021 May 22;21:326. doi: 10.1186/s12877-021-02271-1 (PMC8140573; doi:10.1186/s12877-021-02271-1)
Supplement: Supplementary file 4 — Additional file 4. [file 12877_2021_2271_MOESM4_ESM.xlsx]

## Sheet: Appendix D
Appendix D: Delphi Round One and Two Counts (n) / Frequency (%)
Legend VSD (Very Strongly Disagree), SD (Strongly Disagree), D (Disagree), DS (Disagree Slightly), N (Neither Agree nor Disagree), SA (Slightly Agree), A (Agree), SA (Strongly Agree), VSA (Very Strongly Agree), DK (Don’t Know), M (Median Score)
Delphi Round One Results
	VSD	SD	D	DS	N	SA	A	SA	VSA	DK	M
Managing Pain and Other Symptoms to Optimize Quality of Life (11 Statements)
It is challenging to distinguish symptoms (i.e. confusion) related to pain from behaviours (i.e. confusion related to dementia	1/5.3	0/0	2/10.5	0/0	3/15.8	2/10.5	7/36.8	2/10.5	1/5.3	1/5.3	7
Pain assessment tools (E.G. PAINAD [Pain Assessment in Advanced Dementia]; PACSLAC [Pain Assessment Checklist]) are useful for measuring pain level in LTC residents with dementia.	1/5.3	0/0	0/0	0/0	1/5.3	1/5.3	1/5.3	6/31.6	0/0	5/26.3	7
Staﬀ lack the time needed to use pain assessment tools.	2/10.5	0/0	7/36.8	0/0	0/0	3/15.8	2/10.5	2/10.5	1/5.3	2/10.5	4.5
Physicians ﬁnd it challenging to appropriately manage pain if it is not documented in the patient's chart.	1/5.3	0/0	0/0	0/0	0/0	0/0	9/47.4	7/36.8	1/5.3	1/5.3	7
The adverse effects of opiates/narcotics, can make treating pain challenging in frail LTC residents.	1/5.3	0/0	1/5.3	1/5.3	0/0	2/10.5	8/42.1	5/26.3	1/5.3	0	7
LTC staff are often inexperienced giving narcotic medication, particularly when faced with "prn" (or as needed) medication orders for patients nearing end of life.	1/5.3	0/0	2/10.5	1/5.3	1/5.3	1/5.3	5/26.3	5/26.3	1/5.3	2/10.5	7
Access to technologies within LTC facilities (e.g. continuous IV pumps; oxygen masks; catheters to manage malignant effusions) can help facilitate supportive end of life care.	1/5.3	1/5.3	0/0	0/0	0/0	0/0	7/36.8	7/36.8	2/10.5	1/5.3	8
When LTC residents are nearing the end of their lives but not imminently dying, they should be given more opportunities to participate in physical activity.	1/5.3	0/0	1/5.3	0/0	2/10.5	2/10.5	4/21.1	7/36.8	1/5.3	1/5.3	7
Regular mobilization and maintaining independence in basic activities of daily living should be a priority in LTC.	1/5.3	0/0	0/0	0/0	1/5.3	0/0	4/21.1	6/31.6	7/36.8	0/0	7
Occupational therapy involvement is helpful for identifying and addressing functional changes throughout LTC admission to end of life.	1/5.3	0/0	1/5.3	0/0	1/5.3	0/0	5/26.3	7/36.8	4/21.1	0/0	8
Recreational activities such as gardening, caring for plants and animals, telling stories, and hearing children sing are helpful for managing pain and/or anxiety.	1/5.3	0/0	0/0	0/0	0/0	0/0	5/26.3	5/26.3	8/42.1	0/0	8
Having the ability to access physicians in the emergency department for advice about acute medical issues, by phone on an as- needed basis, can help avoid transfer to hospital.	1/5.6	0/0	1/5.6	0/0	1/5.6	0/0	8/44.4	4/22.2	3/16.7	0/0	7
When caring for LTC residents, it is challenging to balance the management of several diseases (each of which often requires several medications) with the expectation in LTC to reduce the total number of medications.	0/0	0/0	1/5.6	3/16.7	2/11.1	1/5.6	5/27.8	3/16.7	1/5.6	1/11.1	7
Having access to specialist physician advice via phone can improve care.	0/0	0/0	0/0	0/0	1/5.6	1/5.6	8/44.4	3/16.7	5/27.8	0/0	7
Medication choices within LTC should focus more on pain and symptom management, and less on longer- term preventative care (e.g. lipid lowering; tight blood glucose control; blood pressure management).	0/0	0/0	1/5.6	0/0	0/0	0/0	6/33.3	6/33.3	4/22,2	1.5.6	8
Considering the short and long-term impact of medication on functional ability helps LTC physicians choose the appropriate types and numbers of medications.	0/0	0/0	0/0	0/0	1/5.6	1/5.6	8/44.4	4/22.2	4/22.2	0/0	7
Family can be engaged in helping to deliver non- medication (i.e. behavioural) interventions for residents in LTC	0/0	0/0	0/0	0/0	1/5.6	1/5.6	7/38.9	1/5.6	8/44.4	0/0	7.5
Having end of life orders sets can help guide supportive care decision-making once the patient is identified as needing palliative care.	0/0	0/0	1/5.6	0/0	0/0	1/5.6	5/27.8	3/16.7	6/33.3	2/11.1	8
Rather than (or in addition to) treating their symptoms with medication, providing space for residents to move and express themselves can help manage stress and anxiety.	0/0	0/0	0/0	0/0	1/5.6	1/5.6	7/38.9	6/33.3	3/16.7	0/0	7.5
The CAM (Confusion Assessment Method) is useful for detecting delirium in LTC residents with dementia.	0/0	0/0	0/0	1/5.6	0/0	1/5.6	5/27.8	4/22.2	3/16.7	4/22.2	7.5
Among persons with dementia, it is important to identify the underlying factors associated with a patient's responsive behaviors (e.g. aggression, calling out).	0/0	0/0	0/0	0/0	0/0	0/0	3/16.7	6/33.3	9/50	0/0	8.5
Among persons with dementia, it is important to include the family when trying to understand a patient's responsive behaviours.	0/0	0/0	0/0	0/0	0/0	0/0	3/16.7	3/16.7	12/66.7	0/0	9
Inconsistencies in how different LTC facilities chart symptoms can make it challenging for physicians and other healthcare providers that work within multiple different LTC facilities to care for residents.	0/0	0/0	0/0	0/0	0/0	1/5.6	5/27.8	6/33.3	4/22.2	2/11.1	8
Inconsistencies in how different LTC facilities chart symptoms can make it challenging for physicians and other healthcare providers that work within multiple different LTC facilities to communicate with other team members.	0/0	0/0	0/0	1/5.6	0/0	2/11.1	4/22.2	5/27.8	4/22.2	2/11.1	8
Managing End of Life (11 Statements)
It can be challenging to determine where a frail resident is on the life- expectancy trajectory (or curve), making it hard to know when to transition from interventional medical care to palliative care.	0/0	0/0	3/16.7	0/0	1/5.6	3/16.7	7/38.9	2/11.1	1/5.6	1/5.6	7
Having a standardized frailty assessment tool that is used on a routine basis can help judge a patient's health status from LTC admission up until end of life.	0/0	0/0	0/0	0/0	3/16.7	1/5.6	7/38.9	3/16.7	2/11.1	2/11.1	7
The CHESS (Changes in Health, End-Stage Disease, Signs and Symptoms) score can be generated from data already collected within LTC and thus could be helpful in determining when to initiate end of life care if made available for each LTC resident.	0/0	0/0	1/5.6	0/0	1/5.6	2/11.1	7/38.9	3/16.7	0/0	4/22.2	7
The care needs of residents increase as they reach the end of their life, yet overall staffing levels remain the same.	0/0	0/0	0/0	0/0	1/5.6	0/0	3/26.7	6/33.3	5/27.8	3/16.7	8
Timely identification by LTC staff of residents whose condition has deteriorated and/or who appear at high risk of imminent death, and communicating this to the attending LTC physician can improve outcomes at end of life.	0/0	0/0	0/0	0/0	0/0	0/0	3/16.7	8/44.4	7/38.9	0/0	8
It can be difficult to access multidisciplinary support in my community(e.g. psychologists, social workers, chaplaincy, chronic pain service).	0/0	0/0	1/5.6	2/11.1	2/11.1	2/11.1	2/11.1	2/16.7	5/27.8	1/5.6	7
Engaging residents and families in discussions about goals of care, treatment preferences and palliative care needs can improve end of life care outcomes.	0/0	0/0	0/0	0/0	0/0	0/0	0/0	2/11.1	5/27.8	11/61.1	9
A collaborative approach to care improves care by improving communication between team members.	0/0	0/0	0/0	0/0	0/0	0/0	4/22.2	3/16.7	11/61.1	0/0	9
A documented palliative care pathway helps to identify changes in patient status, manage family expectations, set staff expectations, and organize the provision of care.	0/0	0/0	0/0	0/0	0/0	0/0	5/27.8	2/11.1	8/44.4	3/16.7	9
It is important to determine and include family expectations in care decision making, and not rely exclusively on standardized care management protocols.	0/0	0/0	1/5.6	0/0	0/0	0/0	4/22.2	4/22.2	9/50	0/0	8.5
It is important to have private space within the LTC facility for the patient and family at or near end of life.	0/0	0/0	0/0	0/0	0/0	0/0	5/27.8	3/16.7	10/55.6	0/0	9
The Context of Providing Supportive End of Life Care within Long Term Care Part I (12 Statements)
There is a lack of mental health care supports (e.g. Psychiatrist, Psychologist, SW) within LTC for residents with mental health conditions other than dementia.	0/0	0/0	2/11.1	0/0	1/5.6	1/5.6	7/38.9	2/11.1	4/22.2	1/5.6	7
Spiritual care providers working in LTC should have an understanding of frailty.	0/0	0/0	0/0	0/0	2/11.1	0/0	9/50	3/16.7	4/22.2	0/0	7
Increased access to spiritual care services can improve end of life care outcomes.	0/0	0/0	0/0	0/0	1/5.6	1/5.6	6/33.3	1/5.6	7/38.9	2/11.1	7.5
LTC residents frequently end up being transferred to acute care facilities as the result of inadequate staff to patient ratios needed to manage the increasing care needs of those nearing the end of life.	0/0	2/11.1	1/5.6	1/5.6	0/0	0/0	8/44.4	2/11.1	1/5.6	3/16.7	7
LTC staff are uncomfortable with providing supportive end of life care.	1/5.6	1/5.6	4/22.2	1/5.6	2/11.1	2/11.1	5/27.8	1/5.6	0/0	1/5.6	5
LTC staff are unknowledgeable and/or inexperienced in supportive end of life care.	1/5.6	1/5.6	4/22.2	2/11.1	1/5.6	2/11.1	4/22.2	1/5.6	1/5.6	1/5.6	5
Providing LTC staff with education and training about supportive end of life care improves end of life care practices.	0/0	0/0	0/0	0/0	0/0	0/0	4/22.2	7/38.9	7/38.9	0/0	8
Physicians can support LTC staff by encouraging them to attend palliative care education sessions on-line or in person, and advocating to management for the time and money LTC staff need in order to participate.	0/0	0/0	0/0	0/0	0/0	0/0	10/55.6	1/5.6	6/33.3	1/5.6	7
The best education for staff initially resistant to providing supportive end of life care in LTC is the practical knowledge they gain from managing symptoms in difficult situations.	0/0	0/0	2/11.1	0/0	2/11.1	4/22.2	3/16.7	2/11.1	2/11.1	2021-03-16	6
Access to palliative care consultants improves the provision of end of life care in LTC.	0/0	0/0	0/0	0/0	2/11.1	0/0	6/33.3	4/22.2	6.33.3	0/0	8
By working with palliative care consultants, LTC physicians learn to utilize palliative (supportive) care principles and practices to treat symptoms and care for residents from admission to end-of-life.	0/0	0/0	0/0	0/0	0/0	2/11.1	3/16.7	6/33.3	6/33.3	1/5.6	8
It can be difficult to understand and manage the diverse ethnic values and attitudes of LTC staff toward death.	0/0	0/0	1/5.6	1/5.6	0/0	0/0	10/55.6	5/27.8	0/0	1/5.6	7
The Context of Providing Supportive End of Life Care within LTC Part II (11 Statements)
When they exist within a LTC facility, end of life protocols/pathways are followed inconsistently.	0/0	0/0	0/0	0/0	2/11.1	2/11.1	8/44.4	1/22.1	0/0	4/22.2	7
There are gaps in physician training and education in terms of the application of supportive end of life care practices within the LTC setting.	0/0	0/0	0/0	0/0	2/11.1	1/5.6	7/38.9	1/5.6	4/22.2	3/16.7	7
There are gaps in physician training and education in terms of the emotional aspects of delivering supportive end of life care in LTC.	0/0	0/0	0/0	0/0	1/5.6	1/5.6	7/38.9	2/11.1	4/22.2	3/16.7	7
LTC physicians often do not consult palliative care early enough in a patient's end of life care path.	0/0	0/0	2/11.1	1/5.6	0/0	4/22.2	5/27.8	3/16.7	1/5.6	2/11.1	7
LTC physicians' ability to consult with colleagues external to the LTC facility is a facilitator to providing care (e.g. physician colleagues, EMS, Nurse Practitioners, Psychiatrist Services, Geriatric Mental Health Services, Occupational Therapist, Physiotherapist, and Dental services).	0/0	0/0	0/0	0/0	0/0	0/0	10/55.6	3/16.7	3/26.7	2/11.1	7
Having access to staff and colleagues trained in the application of supportive end of life care helps the LTC physician support the patient and family.	0/0	0/0	0/0	0/0	0/0	0/0	9/50.0	4/22.2	5/27.8	0/0	7.5
Nurse practitioners can help relieve the supportive end of life care burden in LTC.	0/0	0/0	1/5.6	0/0	2/11.1	1/5.6	5/27.8	3/16.7	5/27.8	1/5.6	7
Changes in funding models for primary care physicians to work in LTC can improve physician involvement in LTC	0/0	0/0	2/11.1	0/0	1/5.6	0/0	5/27.8	2/11.1	4/22.2	4/22.2	7
Public knowledge and negative perceptions about the quality of care provided within LTC influences a person's decision to attain a higher level of care at end of life (e.g. transfer to hospital).	0/0	0/0	0/0	0/0	2/11.1	0/0	10/55.6	1/5.6	3/16.7	2/11.1	7
Highlighting positive stories about supportive end of life care provided within LTC could help change public perceptions about the quality of care provided within LTC.	0/0	0/0	0/0	1/5.6	0/0	0/0	7/38.9	5/27.8	5/27.8	0/0	8
Senior management within LTC facilities can dictate how supportive end of life care is prioritized within their facilities through policy and procedures, as well as by influencing culture.	0/0	0/0	0/0	0/0	0/0	0/0	7/38.9	5/27.8	6/33.3	0/0	8
Topics Related to Families (11 Statements)
It is important to involve families in conversations about care.	0/0	0/0	0/0	0/0	0/0	0/0	1/5.6	6/33.3	11/61.1	0/0	9
Family misperceptions of outcomes can make it challenging to meet their expectations of supportive end of life care treatments.	0/0	0/0	0/0	0/0	0/0	0/0	4/22.2	9/50	5/27.8	0/0	8
Family misunderstandings of supportive care in LTC causes them anxiety, worry, and confusion.	0/0	0/0	0/0	0/0	0/0	2/11.1	5/27.8	6/33.3	5/27.8	0/0	8
Physicians can help families better understand supportive care in LTC by encouraging them to consult credible on-line and written resources and support groups for more information.	0/0	0/0	0/0	0/0	1/5.6	3/16.7	6/33.3	3/16.7	4/22.2	1/5.6	7
Involving palliative care consultants can help improve family members understanding of supportive care, including helping to manage family expectations.	0/0	0/0	0/0	0/0	0/0	1/5.6	6/33.3	4/22.2	6/33.3	1/5.6	8
Family values are factors that determine the level of care provided.	0/0	0/0	0/0	0/0	0/0	1/5.6	7/38.9	3/16.7	6/33.3	1/5.6	8
Goals of Care assessment tools help families understand what supportive end of life care means in LTC.	0/0	0/0	0/0	1/5.6	0	1.5.6	7/38.9	5/27.8	4.22.2	0/0	7.7
Goals of Care assessment tools help physicians manage care expectations and create care plans with the family.	0/0	0/0	0/0	0/0	0/0	0/0	6/33.3	7/38.9	5/27.8	0	8
Families can be helpful when determining goals of care given their intimate knowledge of the patient's goals and values.	0/0	0/0	0/0	0/0	0/0	0/0	5/27.8	6/33.3	7/38.9	0/0	8
It is important to support patients and families by making it possible for them to access multidisciplinary care and support services.	0/0	0/0	0/0	0/0	0/0	1/5.6	3/16.7	6/33.3	8/44.4	0/0	8
Having someone in the facility with some degree of authority helps families trust the decision to transition the patient from chronic supportive medical care to supportive palliative end of life care.	0/0	0/0	1/5.6	0/0	3/16.7	2/11.1	2/11.1	2/11.1	6/33.3	2/11.1	7.5
Delphi Round Two Results
Staﬀ lack the time needed to use pain assessment tools.	1/9.1	0/0	4/36.4	0/0	0/0.0	2/18.2	2/18.2	1/9.1	0/0.0	1/9.1	5
LTC staff are uncomfortable with providing supportive end of life care.	0/0.0	1/9.1	3/27.3	0/0.0	2/18.2	1/9.1	2/18.2	2/18.2	0/0.0	0/0.0	5
LTC staff are unknowledgeable and/or inexperienced in supportive end of life care.	0/0.0	2/18.2	4/26.4	1/9.1	1/9.1	1/9.1	1/9.1	1/9.1	0/0.0	0/0.0	4
The best education for staff initially resistant to providing supportive end of life care in LTC is the practical knowledge they gain from managing symptoms in difficult situations.	1/9.1	0/0.0	0/0.0	0/0.0	0/0.0	4/36.4	3/27.3	1/9.1	1/9.1	1/9.1	6.5
